# Supplementary material for: MDR1 Inhibition Reverses Doxorubicin-Resistance in Six Doxorubicin-Resistant Canine Prostate and Bladder Cancer Cell Lines
Source: Int J Mol Sci. 2023 May 2;24(9):8136. doi: 10.3390/ijms24098136 (PMC10179448; doi:10.3390/ijms24098136)
Supplement: Supplementary file 1 [file ijms-24-08136-s001.zip]

Archive with 1 entries (1 files):
- ijms-2243995-supplementary.pptx
